# Supplementary material for: Living Away From Specialized Pollinators: The Pollination System of Ceiba pentandra in the Yucatan Peninsula
Source: Ecol Evol. 2025 Feb 25;15(2):e70974. doi: 10.1002/ece3.70974 (PMC11850988; doi:10.1002/ece3.70974)
Supplement: Supplementary file 1 — Data S1. [file ECE3-15-e70974-s001.xlsx]

## Sheet: dataset1
Year	ID	Site	Habitat	Treatment	Fruit_set	N	Seeds	seedset	Load	Tubes	GerminationT	Visits
1	AMU1	Merida	Urban	Nocturnal	0	7			273	11.667	0.043	0
1	AMU2	Merida	Urban	Nocturnal	0.142857	7	210	0.67	280	6.667	0.024	3
1	AMU3	Merida	Urban	Nocturnal	0.428571	7	257.67	0.82	261	17.667	0.068	1
1	AMU4	Merida	Urban	Nocturnal	0.571429	7	284.25	0.91	288	19	0.066	0
1	AMU5	Merida	Urban	Nocturnal	0.428571	7	352.67	1	484	19.667	0.041	0
1	AMU6	Merida	Urban	Nocturnal	0.142857	7	305	0.97	475	10.667	0.022	3
1	AMU7	Merida	Urban	Nocturnal	0.428571	7	299.67	0.95	270	15.333	0.057	5
1	AMU8	Merida	Urban	Nocturnal	0	7			524	14.333	0.027	0
1	AMU9	Merida	Urban	Nocturnal	0.142857	7	347	1	461	15.667	0.034	3
1	AMU10	Merida	Urban	Nocturnal	0.714286	7	299.2	0.95	311	22.333	0.072	4
1	AMU11	Merida	Urban	Nocturnal	0.428571	7	314	1	355	23.333	0.066	0
1	AMU12	Merida	Urban	Nocturnal	0.285714	7	296.5	0.94	371	14	0.038	1
1	AMU13	Merida	Urban	Nocturnal	0	7			439	8	0.018	2
1	AMU14	Merida	Urban	Nocturnal	0.428571	7	289.67	0.92	361	22.333	0.062	1
1	AMU15	Merida	Urban	Nocturnal	0.285714	7	321	1	455	17.333	0.038	0
1	AMU16	Merida	Urban	Nocturnal	0.142857	7	348	1	266	15.333	0.058	2
1	AMU17	Merida	Urban	Nocturnal	0.285714	7	302	0.96	322	11.333	0.035	0
1	AMU18	Merida	Urban	Nocturnal	0.285714	7	374.5	1	426	15.667	0.037	0
1	AMU19	Merida	Urban	Nocturnal	0	7			304	21.667	0.071	4
1	AMU20	Merida	Urban	Nocturnal	0.285714	7	281	0.89	301	18.333	0.061	0
1	AMU21	Merida	Urban	Nocturnal	0.142857	7	308	0.98	283	9	0.032	0
1	AMU22	Merida	Urban	Nocturnal	0.428571	7	290	0.92	255	8.667	0.034	0
1	AMU23	Merida	Urban	Nocturnal	0	7			299	9	0.03	0
1	AMU24	Merida	Urban	Nocturnal	0.571429	7	272	0.87	322	22.333	0.069	0
1	AMU25	Merida	Urban	Nocturnal	0	7			389	20.667	0.053	0
1	AMB1	Merida	Forest	Nocturnal	0.285714	7	369	1	359	17.667	0.049	2
1	AMB2	Merida	Forest	Nocturnal	0.428571	7	262	0.83	286	20.333	0.071	0
1	AMB3	Merida	Forest	Nocturnal	0.142857	7	256	0.82	315	15.333	0.049	0
1	AMB4	Merida	Forest	Nocturnal	0.285714	7	267.5	0.85	309	25	0.081	3
1	AMB5	Merida	Forest	Nocturnal	0.285714	7	260.5	0.83	379	23	0.061	0
1	AMB6	Merida	Forest	Nocturnal	0.285714	7	272	0.87	428	20	0.047	4
1	AMB7	Merida	Forest	Nocturnal	0.428571	7	279	0.89	465	12.333	0.027	1
1	AMB8	Merida	Forest	Nocturnal	0.285714	7	206.5	0.66	282	14.667	0.052	2
1	AMB9	Merida	Forest	Nocturnal	0.285714	7	282	0.9	265	13	0.049	1
1	AMB10	Merida	Forest	Nocturnal	0.142857	7	255	0.81	428	8.333	0.019	0
1	AMB11	Merida	Forest	Nocturnal	0.285714	7	272	0.87	301	17	0.056	1
1	AMB12	Merida	Forest	Nocturnal	0.285714	7	287.5	0.92	408	14.667	0.036	0
1	AMB13	Merida	Forest	Nocturnal	0	7			357	15	0.042	2
1	AMB14	Merida	Forest	Nocturnal	0.285714	7	262	0.83	294	11.667	0.04	2
1	AMB15	Merida	Forest	Nocturnal	0	7			307	18	0.059	0
1	AMB16	Merida	Forest	Nocturnal	0.285714	7	300.5	0.96	385	20	0.052	0
1	AMB17	Merida	Forest	Nocturnal	0.428571	7	302.5	0.96	411	16.667	0.041	1
1	AMB18	Merida	Forest	Nocturnal	0	7			434	19	0.044	0
1	AMB19	Merida	Forest	Nocturnal	0.714286	7	255.6	0.81	500	16.333	0.033	3
1	AMB20	Merida	Forest	Nocturnal	0.428571	7	278	0.89	508	18.667	0.037	1
1	AMB21	Merida	Forest	Nocturnal	0.285714	7	257	0.82	482	13.667	0.028	2
1	AMB22	Merida	Forest	Nocturnal	0.571429	7	288	0.92	425	18	0.042	2
1	AMB23	Merida	Forest	Nocturnal	0.428571	7	263.67	0.84	363	16	0.044	1
1	AMB24	Merida	Forest	Nocturnal	0	7			467	15.667	0.034	2
1	AMB25	Merida	Forest	Nocturnal	0.571429	7	235.67	0.75	289	21.333	0.074	4
1	ACU1	Cancun	Urban	Nocturnal	0.428571	7	288.67	0.92	574	18.333	0.032	2
1	ACU2	Cancun	Urban	Nocturnal	0.285714	7	312	0.99	381	19.667	0.052	3
1	ACU3	Cancun	Urban	Nocturnal	0.714286	7	313.2	1	267	9	0.034	1
1	ACU4	Cancun	Urban	Nocturnal	0.428571	7	296.67	0.94	471	23	0.049	0
1	ACU5	Cancun	Urban	Nocturnal	0.285714	7	315	1	493	19	0.039	2
1	ACU6	Cancun	Urban	Nocturnal	0.571429	7	310	0.99	306	13.667	0.045	3
1	ACU7	Cancun	Urban	Nocturnal	0.142857	7	307	0.98	402	20.667	0.051	1
1	ACU8	Cancun	Urban	Nocturnal	0.571429	7	316.75	1	384	15.333	0.04	1
1	ACU9	Cancun	Urban	Nocturnal	0.571429	7	328.25	1	453	22	0.049	2
1	ACU10	Cancun	Urban	Nocturnal	0.285714	7	304.5	0.97	285	16	0.056	2
1	ACU11	Cancun	Urban	Nocturnal	0.285714	7	286	0.91	329	9.667	0.029	0
1	ACU12	Cancun	Urban	Nocturnal	0.428571	7	311	0.99	508	20.333	0.04	0
1	ACU13	Cancun	Urban	Nocturnal	0.571429	7	293.75	0.94	471	19	0.04	2
1	ACU14	Cancun	Urban	Nocturnal	0.428571	7	272	0.87	305	12.667	0.042	1
1	ACU15	Cancun	Urban	Nocturnal	0	7			278	17	0.061	0
1	ACU16	Cancun	Urban	Nocturnal	0.285714	7	294	0.94	490	19	0.039	0
1	ACU17	Cancun	Urban	Nocturnal	0.285714	7	298	0.95	296	13.667	0.046	2
1	ACU18	Cancun	Urban	Nocturnal	0.571429	7	293.75	0.94	393	19.667	0.05	1
1	ACU19	Cancun	Urban	Nocturnal	0	7			478	15.667	0.033	0
1	ACU20	Cancun	Urban	Nocturnal	0.571429	7	298.25	0.95	348	19.667	0.057	1
1	ACU21	Cancun	Urban	Nocturnal	0.571429	7	307.25	0.98	324	23	0.071	0
1	ACU22	Cancun	Urban	Nocturnal	0.285714	7	312.5	1	328	19.333	0.059	0
1	ACU23	Cancun	Urban	Nocturnal	0.428571	7	349.33	1	297	10	0.034	0
1	ACU24	Cancun	Urban	Nocturnal	0.142857	7	299	0.95	371	19	0.051	2
1	ACU25	Cancun	Urban	Nocturnal	0.428571	7	291.67	0.93	408	10.667	0.026	1
1	ACB1	Cancun	Forest	Nocturnal	0.285714	7	287	0.91	404	16.667	0.041	1
1	ACB2	Cancun	Forest	Nocturnal	0.428571	7	269.33	0.86	289	20.333	0.07	1
1	ACB3	Cancun	Forest	Nocturnal	0.428571	7	250	0.8	454	22	0.048	2
1	ACB4	Cancun	Forest	Nocturnal	0.571429	7	317.75	1	320	20.333	0.064	1
1	ACB5	Cancun	Forest	Nocturnal	0.428571	7	205	0.65	383	17.333	0.045	0
1	ACB6	Cancun	Forest	Nocturnal	0.428571	7	295	0.94	363	22.333	0.062	0
1	ACB7	Cancun	Forest	Nocturnal	0.571429	7	274.25	0.87	391	20.667	0.053	0
1	ACB8	Cancun	Forest	Nocturnal	0.285714	7	225.5	0.72	455	20	0.044	3
1	ACB9	Cancun	Forest	Nocturnal	0.285714	7	215	0.68	327	20.667	0.063	1
1	ACB10	Cancun	Forest	Nocturnal	0.428571	7	259.67	0.83	350	17	0.049	0
1	ACB11	Cancun	Forest	Nocturnal	0.285714	7	220.5	0.7	479	20.667	0.043	0
1	ACB12	Cancun	Forest	Nocturnal	0.428571	7	252.33	0.8	390	19.333	0.05	2
1	ACB13	Cancun	Forest	Nocturnal	0.285714	7	270	0.86	310	29	0.094	3
1	ACB14	Cancun	Forest	Nocturnal	0.428571	7	272.33	0.87	306	23	0.075	0
1	ACB15	Cancun	Forest	Nocturnal	0.428571	7	283.33	0.9	424	25.667	0.061	0
1	ACB16	Cancun	Forest	Nocturnal	0	7			316	23	0.073	3
1	ACB17	Cancun	Forest	Nocturnal	0.285714	7	274	0.87	330	14.667	0.044	0
1	ACB18	Cancun	Forest	Nocturnal	0.428571	7	244	0.78	397	20.667	0.052	3
1	ACB19	Cancun	Forest	Nocturnal	0.428571	7	265.33	0.85	325	18.667	0.057	0
1	ACB20	Cancun	Forest	Nocturnal	0.285714	7	292.5	0.93	449	13.667	0.03	0
1	ACB21	Cancun	Forest	Nocturnal	0.571429	7	287.5	0.92	338	22.667	0.067	2
1	ACB22	Cancun	Forest	Nocturnal	0.142857	7	201	0.64	419	11.667	0.028	1
1	ACB23	Cancun	Forest	Nocturnal	0.428571	7	281.67	0.9	331	28.667	0.087	2
1	ACB24	Cancun	Forest	Nocturnal	0.571429	7	260	0.83	276	20.667	0.075	0
1	ACB25	Cancun	Forest	Nocturnal	0.285714	7	283.5	0.9	418	11	0.026	0
2	AMU1	Merida	Urban	Nocturnal	0	7			288	10.333	0.036	0
2	AMU2	Merida	Urban	Nocturnal	0.285714	7	105.5	0.34	429	13.667	0.032	1
2	AMU4	Merida	Urban	Nocturnal	0.428571	7	176.67	0.56	397	23	0.058	0
2	AMU5	Merida	Urban	Nocturnal	0.285714	7	140.5	0.45	339	12	0.035	2
2	AMU6	Merida	Urban	Nocturnal	0	7			378	14	0.037	0
2	AMU7	Merida	Urban	Nocturnal	0.285714	7	160.5	0.51	444	16.333	0.037	1
2	AMU9	Merida	Urban	Nocturnal	0.285714	7	138.5	0.44	443	18	0.041	0
2	AMU10	Merida	Urban	Nocturnal	0	7			331	18	0.054	0
2	AMU12	Merida	Urban	Nocturnal	0	7			481	21.333	0.044	1
2	AMU13	Merida	Urban	Nocturnal	0.142857	7	234	0.75	399	17.667	0.044	2
2	AMU14	Merida	Urban	Nocturnal	0	7			390	20	0.051	0
2	AMU15	Merida	Urban	Nocturnal	0	7			472	18.333	0.039	0
2	AMU16	Merida	Urban	Nocturnal	0.142857	7	127	0.4	356	20.333	0.057	0
2	AMU17	Merida	Urban	Nocturnal	0	7			262	20.667	0.079	1
2	AMU18	Merida	Urban	Nocturnal	0.285714	7	202	0.64	427	17.667	0.041	2
2	AMU19	Merida	Urban	Nocturnal	0	7			419	9.333	0.022	0
2	AMU20	Merida	Urban	Nocturnal	0	7			512	20.333	0.04	1
2	AMU21	Merida	Urban	Nocturnal	0.285714	7	240.5	0.77	354	15.667	0.044	0
2	AMU22	Merida	Urban	Nocturnal	0.142857	7	155	0.49	424	17	0.04	2
2	AMU23	Merida	Urban	Nocturnal	0.428571	7	178	0.57	388	17.333	0.045	1
2	AMU24	Merida	Urban	Nocturnal	0.142857	7	122	0.39	382	18.667	0.049	1
2	AMU25	Merida	Urban	Nocturnal	0.142857	7	241	0.77	559	11	0.02	1
2	AMB2	Merida	Forest	Nocturnal	0.285714	7	154	0.49	522	19.333	0.037	0
2	AMB3	Merida	Forest	Nocturnal	0	7			303	20.333	0.067	1
2	AMB4	Merida	Forest	Nocturnal	0	7			362	22.667	0.063	1
2	AMB5	Merida	Forest	Nocturnal	0.571429	7	172.33	0.55	425	26	0.061	0
2	AMB6	Merida	Forest	Nocturnal	0.142857	7	235	0.75	297	18.333	0.062	1
2	AMB7	Merida	Forest	Nocturnal	0.285714	7	257	0.82	325	10	0.031	0
2	AMB8	Merida	Forest	Nocturnal	0.142857	7	311	0.99	428	21.333	0.05	1
2	AMB9	Merida	Forest	Nocturnal	0.285714	7	232.5	0.74	451	22.667	0.05	0
2	AMB11	Merida	Forest	Nocturnal	0.142857	7	136	0.43	416	27.333	0.066	0
2	AMB12	Merida	Forest	Nocturnal	0.142857	7	140	0.45	533	15	0.028	1
2	AMB13	Merida	Forest	Nocturnal	0	7			485	14.333	0.03	0
2	AMB14	Merida	Forest	Nocturnal	0	7			418	20	0.048	0
2	AMB15	Merida	Forest	Nocturnal	0.142857	7	104	0.33	625	9	0.014	1
2	AMB16	Merida	Forest	Nocturnal	0.142857	7	264	0.84	508	9.333	0.018	1
2	AMB17	Merida	Forest	Nocturnal	0.285714	7	236.5	0.75	512	22.333	0.044	1
2	AMB18	Merida	Forest	Nocturnal	0	7			324	24	0.074	0
2	AMB19	Merida	Forest	Nocturnal	0	7			453	14.333	0.032	0
2	AMB20	Merida	Forest	Nocturnal	0	7			340	13.667	0.04	0
2	ACU1	Cancun	Urban	Nocturnal	0	7			290	22.333	0.077	1
2	ACU2	Cancun	Urban	Nocturnal	0.428571	7	221.33	0.7	305	24.667	0.081	1
2	ACU3	Cancun	Urban	Nocturnal	0.142857	7	129	0.41	453	21	0.046	2
2	ACU4	Cancun	Urban	Nocturnal	0.285714	7	246.5	0.79	496	28.333	0.057	2
2	ACU5	Cancun	Urban	Nocturnal	0.142857	7	324	1	578	16.333	0.028	1
2	ACU6	Cancun	Urban	Nocturnal	0.428571	7	224.67	0.72	406	23.667	0.058	2
2	ACU7	Cancun	Urban	Nocturnal	0.285714	7	264.5	0.84	355	16.333	0.046	1
2	ACU8	Cancun	Urban	Nocturnal	0.571429	7	194.25	0.62	422	9.333	0.022	1
2	ACU9	Cancun	Urban	Nocturnal	0.285714	7	208	0.66	482	21	0.044	3
2	ACU10	Cancun	Urban	Nocturnal	0.142857	7	144	0.46	479	19.667	0.041	2
2	ACU11	Cancun	Urban	Nocturnal	0	7			448	20.333	0.045	2
2	ACU12	Cancun	Urban	Nocturnal	0	7			399	16	0.04	3
2	ACU13	Cancun	Urban	Nocturnal	0	7			339	13	0.038	2
2	ACU14	Cancun	Urban	Nocturnal	0.428571	7	192.33	0.61	411	17.333	0.042	1
2	ACU15	Cancun	Urban	Nocturnal	0.142857	7	166	0.53	434	18	0.041	2
2	ACU16	Cancun	Urban	Nocturnal	0.142857	7	281	0.89	333	15.667	0.047	1
2	ACU17	Cancun	Urban	Nocturnal	0.714286	7	198.2	0.63	461	16.333	0.035	0
2	ACU18	Cancun	Urban	Nocturnal	0.285714	7	257.5	0.82	464	14.333	0.031	3
2	ACU19	Cancun	Urban	Nocturnal	0.142857	7	321	1	424	10.333	0.024	2
2	ACU20	Cancun	Urban	Nocturnal	0	7			383	18.333	0.048	1
2	ACU21	Cancun	Urban	Nocturnal	0	7			464	15	0.032	1
2	ACU22	Cancun	Urban	Nocturnal	0.285714	7	292.5	0.93	457	10.667	0.023	2
2	ACU23	Cancun	Urban	Nocturnal	0.142857	7	133	0.42	460	17	0.037	1
2	ACU24	Cancun	Urban	Nocturnal	0.142857	7	236	0.75	373	16	0.043	2
2	ACU25	Cancun	Urban	Nocturnal	0.142857	7	176	0.56	418	17.667	0.042	1
2	ACB1	Cancun	Forest	Nocturnal	0.142857	7	271	0.86	561	19	0.034	0
2	ACB2	Cancun	Forest	Nocturnal	0.142857	7	153	0.49	502	5	0.01	1
2	ACB3	Cancun	Forest	Nocturnal	0.285714	7	161	0.51	444	21	0.047	0
2	ACB4	Cancun	Forest	Nocturnal	0.428571	7	238	0.76	475	23.667	0.05	2
2	ACB5	Cancun	Forest	Nocturnal	0.571429	7	191.25	0.61	455	9.333	0.021	4
2	ACB6	Cancun	Forest	Nocturnal	0.285714	7	205.5	0.65	422	23.667	0.056	0
2	ACB7	Cancun	Forest	Nocturnal	0.285714	7	333	1	308	26.333	0.085	0
2	ACB8	Cancun	Forest	Nocturnal	0.142857	7	316	1	369	23.667	0.064	0
2	ACB9	Cancun	Forest	Nocturnal	0	7			362	17.333	0.048	2
2	ACB10	Cancun	Forest	Nocturnal	0.571429	7	243.75	0.78	473	20.667	0.044	2
2	ACB11	Cancun	Forest	Nocturnal	0	7			442	15	0.034	0
2	ACB12	Cancun	Forest	Nocturnal	0	7			318	17.333	0.055	0
2	ACB13	Cancun	Forest	Nocturnal	0	7			396	11	0.028	0
2	ACB14	Cancun	Forest	Nocturnal	0	7			374	19	0.051	3
2	ACB15	Cancun	Forest	Nocturnal	0.428571	7	293.67	0.94	531	24.667	0.046	1
2	ACB16	Cancun	Forest	Nocturnal	0.142857	7	126	0.4	455	14	0.031	3
2	ACB17	Cancun	Forest	Nocturnal	0	7			396	7	0.018	0
2	ACB18	Cancun	Forest	Nocturnal	0.142857	7	319	1	578	21	0.036	2
2	ACB19	Cancun	Forest	Nocturnal	0.142857	7	249	0.79	396	14.667	0.037	2
2	ACB20	Cancun	Forest	Nocturnal	0	7			376	19	0.051	1
2	ACB21	Cancun	Forest	Nocturnal	0	7			346	22.333	0.065	2
2	ACB22	Cancun	Forest	Nocturnal	0.285714	7	178	0.57	346	16.333	0.047	1
2	ACB23	Cancun	Forest	Nocturnal	0.142857	7	326	1	387	7.667	0.02	2
2	ACB24	Cancun	Forest	Nocturnal	0.428571	7	222	0.71	539	29	0.054	0
2	ACB25	Cancun	Forest	Nocturnal	0.142857	7	321	1	314	18.333	0.058	0
1	AMU1	Merida	Urban	Diurnal	0	7			319	10	0.031	0
1	AMU2	Merida	Urban	Diurnal	0	7			286	11.333	0.04	0
1	AMU3	Merida	Urban	Diurnal	0.285714	7	268	0.85	253	10.333	0.041	0
1	AMU4	Merida	Urban	Diurnal	0.428571	7	304.33	0.97	356	7	0.02	0
1	AMU5	Merida	Urban	Diurnal	0	7			318	14.333	0.045	5
1	AMU6	Merida	Urban	Diurnal	0.571429	7	279.33	0.89	288	17.333	0.06	0
1	AMU7	Merida	Urban	Diurnal	0.428571	7	265.33	0.85	306	17	0.056	2
1	AMU8	Merida	Urban	Diurnal	0.285714	7	248	0.79	527	12.333	0.023	1
1	AMU9	Merida	Urban	Diurnal	0	7			369	8	0.022	1
1	AMU10	Merida	Urban	Diurnal	0.142857	7	353	1	311	11	0.035	0
1	AMU11	Merida	Urban	Diurnal	0	7			367	11.333	0.031	0
1	AMU12	Merida	Urban	Diurnal	0	7			365	9.667	0.026	2
1	AMU13	Merida	Urban	Diurnal	0	7			388	11.333	0.029	0
1	AMU14	Merida	Urban	Diurnal	0	7			324	19.333	0.06	2
1	AMU15	Merida	Urban	Diurnal	0	7			394	20.333	0.052	0
1	AMU16	Merida	Urban	Diurnal	0.428571	7	274.67	0.87	276	14	0.051	0
1	AMU17	Merida	Urban	Diurnal	0.285714	7	316	1	284	17.667	0.062	0
1	AMU18	Merida	Urban	Diurnal	0	7			293	4.333	0.015	0
1	AMU19	Merida	Urban	Diurnal	0.285714	7	257.5	0.82	348	11	0.032	2
1	AMU20	Merida	Urban	Diurnal	0.285714	7	308	0.98	368	11	0.03	0
1	AMU21	Merida	Urban	Diurnal	0	7			403	10.667	0.026	2
1	AMU22	Merida	Urban	Diurnal	0	7			435	6.333	0.015	1
1	AMU23	Merida	Urban	Diurnal	0.142857	7	336	1	322	16.667	0.052	1
1	AMU24	Merida	Urban	Diurnal	0.142857	7	316	1	350	2.667	0.008	0
1	AMU25	Merida	Urban	Diurnal	0.142857	7	283	0.9	269	12.667	0.047	0
1	AMB1	Merida	Forest	Diurnal	0	7			394	13.667	0.035	2
1	AMB2	Merida	Forest	Diurnal	0.285714	7	284	0.9	486	11.333	0.023	3
1	AMB3	Merida	Forest	Diurnal	0	7			464	12.667	0.027	1
1	AMB4	Merida	Forest	Diurnal	0.428571	7	293	0.93	333	9.333	0.028	1
1	AMB5	Merida	Forest	Diurnal	0.428571	7	289	0.92	357	15	0.042	1
1	AMB6	Merida	Forest	Diurnal	0.142857	7	297	0.95	327	4.667	0.014	3
1	AMB7	Merida	Forest	Diurnal	0.142857	7	342	1	545	10.333	0.019	0
1	AMB8	Merida	Forest	Diurnal	0.142857	7	250	0.8	305	19	0.062	0
1	AMB9	Merida	Forest	Diurnal	0	7			425	11	0.026	0
1	AMB10	Merida	Forest	Diurnal	0.142857	7	248	0.79	375	14.667	0.039	4
1	AMB11	Merida	Forest	Diurnal	0.285714	7	326	1	359	12.667	0.035	1
1	AMB12	Merida	Forest	Diurnal	0.285714	7	250	0.8	438	12.333	0.028	0
1	AMB13	Merida	Forest	Diurnal	0.714286	7	277.6	0.88	219	14.333	0.065	0
1	AMB14	Merida	Forest	Diurnal	0.428571	7	288	0.92	495	13.667	0.028	0
1	AMB15	Merida	Forest	Diurnal	0.428571	7	284.67	0.91	388	12.667	0.033	0
1	AMB16	Merida	Forest	Diurnal	0.428571	7	257	0.82	420	8.333	0.02	0
1	AMB17	Merida	Forest	Diurnal	0.714286	7	298.6	0.95	399	7.333	0.018	0
1	AMB18	Merida	Forest	Diurnal	0.285714	7	259.5	0.83	437	7	0.016	0
1	AMB19	Merida	Forest	Diurnal	0.428571	7	270.67	0.86	313	4.667	0.015	0
1	AMB20	Merida	Forest	Diurnal	0.142857	7	235	0.75	360	6.333	0.018	0
1	AMB21	Merida	Forest	Diurnal	0	7			362	14.333	0.04	0
1	AMB22	Merida	Forest	Diurnal	0	7			429	13.333	0.031	0
1	AMB23	Merida	Forest	Diurnal	0.142857	7	245	0.78	376	11.667	0.031	0
1	AMB24	Merida	Forest	Diurnal	0.142857	7	231	0.74	302	11	0.036	0
1	AMB25	Merida	Forest	Diurnal	0.142857	7	362	1	336	13.333	0.04	0
1	ACU1	Cancun	Urban	Diurnal	0	7			419	9.667	0.023	1
1	ACU2	Cancun	Urban	Diurnal	0.428571	7	236.33	0.75	295	9.333	0.032	1
1	ACU3	Cancun	Urban	Diurnal	0	7			423	13.333	0.032	0
1	ACU4	Cancun	Urban	Diurnal	0.285714	7	287	0.91	294	9.667	0.033	0
1	ACU5	Cancun	Urban	Diurnal	0	7			416	5.333	0.013	0
1	ACU6	Cancun	Urban	Diurnal	0	7			363	13	0.036	2
1	ACU7	Cancun	Urban	Diurnal	0.285714	7	279.5	0.89	224	12.333	0.055	0
1	ACU8	Cancun	Urban	Diurnal	0.428571	7	308.67	0.98	379	4.333	0.011	0
1	ACU9	Cancun	Urban	Diurnal	0.428571	7	243.67	0.78	355	17.667	0.05	1
1	ACU10	Cancun	Urban	Diurnal	0.142857	7	297	0.95	293	13.667	0.047	3
1	ACU11	Cancun	Urban	Diurnal	0.142857	7	317	1	287	14	0.049	0
1	ACU12	Cancun	Urban	Diurnal	0	7			297	7.667	0.026	0
1	ACU13	Cancun	Urban	Diurnal	0.142857	7	245	0.78	362	9.667	0.027	1
1	ACU14	Cancun	Urban	Diurnal	0	7			332	16	0.048	0
1	ACU15	Cancun	Urban	Diurnal	0.285714	7	344.5	1	277	17.667	0.064	0
1	ACU16	Cancun	Urban	Diurnal	0.428571	7	270	0.86	373	10	0.027	0
1	ACU17	Cancun	Urban	Diurnal	0	7			370	8.667	0.023	2
1	ACU18	Cancun	Urban	Diurnal	0.285714	7	296	0.94	299	10.333	0.035	0
1	ACU19	Cancun	Urban	Diurnal	0.142857	7	251	0.8	376	16.667	0.044	0
1	ACU20	Cancun	Urban	Diurnal	0	7			306	12.333	0.04	0
1	ACU21	Cancun	Urban	Diurnal	0.428571	7	283.67	0.9	327	7	0.021	2
1	ACU22	Cancun	Urban	Diurnal	0.142857	7	288	0.92	301	10.333	0.034	0
1	ACU23	Cancun	Urban	Diurnal	0.285714	7	298	0.95	362	5	0.014	1
1	ACU24	Cancun	Urban	Diurnal	0	7			274	20.333	0.074	2
1	ACU25	Cancun	Urban	Diurnal	0.285714	7	316.5	1	545	7.333	0.013	0
1	ACB1	Cancun	Forest	Diurnal	0.428571	7	315.33	1	244	13	0.053	0
1	ACB2	Cancun	Forest	Diurnal	0.142857	7	255	0.81	334	16	0.048	0
1	ACB3	Cancun	Forest	Diurnal	0.428571	7	294	0.94	360	10.333	0.029	0
1	ACB4	Cancun	Forest	Diurnal	0.571429	7	290.75	0.93	362	10.333	0.029	3
1	ACB5	Cancun	Forest	Diurnal	0.142857	7	322	1	427	14	0.033	1
1	ACB6	Cancun	Forest	Diurnal	0.428571	7	281	0.89	328	19.333	0.059	1
1	ACB7	Cancun	Forest	Diurnal	0.285714	7	223.5	0.71	318	6.667	0.021	0
1	ACB8	Cancun	Forest	Diurnal	0.428571	7	315.67	1	320	13.333	0.042	0
1	ACB9	Cancun	Forest	Diurnal	0	7			412	13.333	0.032	1
1	ACB10	Cancun	Forest	Diurnal	0.428571	7	239.67	0.76	352	9.667	0.027	2
1	ACB11	Cancun	Forest	Diurnal	0.571429	7	289.5	0.92	317	5.667	0.018	1
1	ACB12	Cancun	Forest	Diurnal	0.428571	7	293	0.93	479	10	0.021	0
1	ACB13	Cancun	Forest	Diurnal	0.142857	7	284	0.9	289	6.333	0.022	0
1	ACB14	Cancun	Forest	Diurnal	0.428571	7	243.33	0.77	324	13.333	0.041	4
1	ACB15	Cancun	Forest	Diurnal	0.571429	7	295.25	0.94	328	17.333	0.053	0
1	ACB16	Cancun	Forest	Diurnal	0.285714	7	322.5	1	276	16.667	0.06	0
1	ACB17	Cancun	Forest	Diurnal	0.571429	7	273.75	0.87	416	13	0.031	0
1	ACB18	Cancun	Forest	Diurnal	0.142857	7	292	0.93	377	13.667	0.036	2
1	ACB19	Cancun	Forest	Diurnal	0	7			311	14	0.045	0
1	ACB20	Cancun	Forest	Diurnal	0.285714	7	281	0.89	329	13	0.04	0
1	ACB21	Cancun	Forest	Diurnal	0.142857	7	385	1	373	8.333	0.022	0
1	ACB22	Cancun	Forest	Diurnal	0.571429	7	268.5	0.86	332	9.667	0.029	2
1	ACB23	Cancun	Forest	Diurnal	0.571429	7	307.25	0.98	341	8.667	0.025	0
1	ACB24	Cancun	Forest	Diurnal	0.285714	7	260	0.83	406	9.667	0.024	0
1	ACB25	Cancun	Forest	Diurnal	0	7			410	13	0.032	1
2	AMU1	Merida	Urban	Diurnal	0.142857	7	213	0.68	289	14	0.048	2
2	AMU2	Merida	Urban	Diurnal	0.142857	7	95	0.3	307	17	0.055	1
2	AMU4	Merida	Urban	Diurnal	0.142857	7	238	0.76	358	12.333	0.034	1
2	AMU5	Merida	Urban	Diurnal	0	7			283	11	0.039	0
2	AMU6	Merida	Urban	Diurnal	0.285714	7	197.5	0.63	393	18	0.046	5
2	AMU7	Merida	Urban	Diurnal	0.142857	7	125	0.4	448	12.667	0.028	0
2	AMU9	Merida	Urban	Diurnal	0	7			325	15	0.046	1
2	AMU10	Merida	Urban	Diurnal	0	7			365	9.333	0.026	3
2	AMU12	Merida	Urban	Diurnal	0	7			346	15.333	0.044	0
2	AMU13	Merida	Urban	Diurnal	0	7			488	11.333	0.023	0
2	AMU14	Merida	Urban	Diurnal	0	7			352	8.333	0.024	0
2	AMU15	Merida	Urban	Diurnal	0	7			367	15.333	0.042	2
2	AMU16	Merida	Urban	Diurnal	0.285714	7	256.5	0.82	338	7.667	0.023	2
2	AMU17	Merida	Urban	Diurnal	0	7			314	14.333	0.046	0
2	AMU18	Merida	Urban	Diurnal	0	7			229	9	0.039	0
2	AMU19	Merida	Urban	Diurnal	0	7			388	14	0.036	2
2	AMU20	Merida	Urban	Diurnal	0	7			337	10	0.03	0
2	AMU21	Merida	Urban	Diurnal	0	7			360	12.333	0.034	1
2	AMU22	Merida	Urban	Diurnal	0	7			296	10	0.034	0
2	AMU23	Merida	Urban	Diurnal	0.142857	7	123	0.39	372	13	0.035	0
2	AMU24	Merida	Urban	Diurnal	0.142857	7	263	0.84	449	14	0.031	1
2	AMU25	Merida	Urban	Diurnal	0.142857	7	154	0.49	231	15.667	0.068	0
2	AMB2	Merida	Forest	Diurnal	0	7			257	8.333	0.032	0
2	AMB3	Merida	Forest	Diurnal	0	7			389	11.333	0.029	1
2	AMB4	Merida	Forest	Diurnal	0	7			304	10.667	0.035	2
2	AMB5	Merida	Forest	Diurnal	0.142857	7	154	0.49	397	13.667	0.034	0
2	AMB6	Merida	Forest	Diurnal	0.142857	7	242	0.77	424	15.667	0.037	0
2	AMB7	Merida	Forest	Diurnal	0.142857	7	193	0.61	349	6.333	0.018	0
2	AMB8	Merida	Forest	Diurnal	0.142857	7	236	0.75	368	7.333	0.02	2
2	AMB9	Merida	Forest	Diurnal	0.142857	7	301	0.96	282	10.333	0.037	0
2	AMB11	Merida	Forest	Diurnal	0.428571	7	256	0.82	241	17.667	0.073	1
2	AMB12	Merida	Forest	Diurnal	0	7			300	6.667	0.022	0
2	AMB13	Merida	Forest	Diurnal	0	7			267	6.667	0.025	3
2	AMB14	Merida	Forest	Diurnal	0	7			300	11.667	0.039	0
2	AMB15	Merida	Forest	Diurnal	0	7			366	15	0.041	0
2	AMB16	Merida	Forest	Diurnal	0.285714	7	211.5	0.67	345	13	0.038	1
2	AMB17	Merida	Forest	Diurnal	0.285714	7	207.5	0.66	370	8.333	0.023	2
2	AMB18	Merida	Forest	Diurnal	0.142857	7	108	0.34	456	12	0.026	2
2	AMB19	Merida	Forest	Diurnal	0	7			409	11	0.027	1
2	AMB20	Merida	Forest	Diurnal	0.428571	7	226	0.72	364	6.667	0.018	1
2	ACU1	Cancun	Urban	Diurnal	0	7			310	13	0.042	0
2	ACU2	Cancun	Urban	Diurnal	0.142857	7	321	1	305	6.333	0.021	2
2	ACU3	Cancun	Urban	Diurnal	0	7			390	11.667	0.03	0
2	ACU4	Cancun	Urban	Diurnal	0.142857	7	214	0.68	300	6.667	0.022	0
2	ACU5	Cancun	Urban	Diurnal	0.428571	7	164.33	0.52	307	12.667	0.041	2
2	ACU6	Cancun	Urban	Diurnal	0.142857	7	321	1	269	10.333	0.038	0
2	ACU7	Cancun	Urban	Diurnal	0	7			409	6.667	0.016	0
2	ACU8	Cancun	Urban	Diurnal	0	7			483	7	0.014	1
2	ACU9	Cancun	Urban	Diurnal	0	7			387	13.333	0.034	0
2	ACU10	Cancun	Urban	Diurnal	0.142857	7	234	0.75	427	5.667	0.013	0
2	ACU11	Cancun	Urban	Diurnal	0.142857	7	198	0.63	303	13.667	0.045	1
2	ACU12	Cancun	Urban	Diurnal	0	7			256	11.667	0.046	0
2	ACU13	Cancun	Urban	Diurnal	0	7			382	10.333	0.027	1
2	ACU14	Cancun	Urban	Diurnal	0	7			282	11.333	0.04	0
2	ACU15	Cancun	Urban	Diurnal	0.142857	7	211	0.67	325	11	0.034	0
2	ACU16	Cancun	Urban	Diurnal	0.285714	7	205	0.65	393	13.667	0.035	0
2	ACU17	Cancun	Urban	Diurnal	0.142857	7	262	0.83	209	9.333	0.045	3
2	ACU18	Cancun	Urban	Diurnal	0.142857	7	233	0.74	350	5	0.014	0
2	ACU19	Cancun	Urban	Diurnal	0	7			290	17	0.059	1
2	ACU20	Cancun	Urban	Diurnal	0	7			223	10.667	0.048	0
2	ACU21	Cancun	Urban	Diurnal	0	7			381	12.667	0.033	1
2	ACU22	Cancun	Urban	Diurnal	0.142857	7	232	0.74	261	5.333	0.02	0
2	ACU23	Cancun	Urban	Diurnal	0	7			331	19	0.057	0
2	ACU24	Cancun	Urban	Diurnal	0	7			357	13.667	0.038	2
2	ACU25	Cancun	Urban	Diurnal	0	7			285	15	0.053	1
2	ACB1	Cancun	Forest	Diurnal	0	7			293	17.667	0.06	1
2	ACB2	Cancun	Forest	Diurnal	0.285714	7	268	0.85	239	9.667	0.04	0
2	ACB3	Cancun	Forest	Diurnal	0	7			252	6	0.024	0
2	ACB4	Cancun	Forest	Diurnal	0.142857	7	133	0.42	366	16.333	0.045	1
2	ACB5	Cancun	Forest	Diurnal	0	7			157	12.667	0.081	0
2	ACB6	Cancun	Forest	Diurnal	0.142857	7	277	0.88	313	13.667	0.044	4
2	ACB7	Cancun	Forest	Diurnal	0.142857	7	214	0.68	284	10.667	0.038	1
2	ACB8	Cancun	Forest	Diurnal	0.285714	7	206.5	0.66	474	10	0.021	1
2	ACB9	Cancun	Forest	Diurnal	0.142857	7	123	0.39	221	10	0.045	1
2	ACB10	Cancun	Forest	Diurnal	0.142857	7	134	0.43	284	5.333	0.019	0
2	ACB11	Cancun	Forest	Diurnal	0.285714	7	267.5	0.85	205	17	0.083	2
2	ACB12	Cancun	Forest	Diurnal	0.428571	7	280	0.89	334	13.333	0.04	0
2	ACB13	Cancun	Forest	Diurnal	0.142857	7	321	1	284	11	0.039	1
2	ACB14	Cancun	Forest	Diurnal	0.428571	7	243.33	0.77	235	14.333	0.061	1
2	ACB15	Cancun	Forest	Diurnal	0.285714	7	208	0.66	232	13	0.056	2
2	ACB16	Cancun	Forest	Diurnal	0.428571	7	256.33	0.82	398	15.667	0.039	1
2	ACB17	Cancun	Forest	Diurnal	0	7			302	7	0.023	0
2	ACB18	Cancun	Forest	Diurnal	0.285714	7	210.5	0.67	361	14.333	0.04	0
2	ACB19	Cancun	Forest	Diurnal	0.285714	7	252	0.8	496	18.333	0.037	0
2	ACB20	Cancun	Forest	Diurnal	0	7			442	5	0.011	2
2	ACB21	Cancun	Forest	Diurnal	0	7			435	14.333	0.033	1
2	ACB22	Cancun	Forest	Diurnal	0	7			483	14.333	0.03	0
2	ACB23	Cancun	Forest	Diurnal	0.285714	7	236	0.75	272	13	0.048	0
2	ACB24	Cancun	Forest	Diurnal	0.428571	7	182.33	0.58	386	12.333	0.032	0
2	ACB25	Cancun	Forest	Diurnal	0.285714	7	283	0.9	362	13.667	0.038	0
2	AMU1	Merida	Urban	ControlN	0	7			155	4	0.026
2	AMU2	Merida	Urban	ControlN	0	7			152	10.667	0.07
2	AMU4	Merida	Urban	ControlN	0	7			150	2.333	0.016
2	AMU5	Merida	Urban	ControlN	0	7			169	4	0.024
2	AMU6	Merida	Urban	ControlN	0	7			135	5.333	0.04
2	AMU7	Merida	Urban	ControlN	0.428571	7	253.67	0.81	181	8	0.044
2	AMU9	Merida	Urban	ControlN	0	7			274	1.333	0.005
2	AMU10	Merida	Urban	ControlN	0	7			217	6.333	0.029
2	AMU12	Merida	Urban	ControlN	0	7			191	7.667	0.04
2	AMU13	Merida	Urban	ControlN	0	7			185	5.667	0.031
2	AMU14	Merida	Urban	ControlN	0	7			171	8.667	0.051
2	AMU15	Merida	Urban	ControlN	0	7			172	5.333	0.031
2	AMU16	Merida	Urban	ControlN	0	7			284	5.667	0.02
2	AMU17	Merida	Urban	ControlN	0	7			156	3.333	0.021
2	AMU18	Merida	Urban	ControlN	0.142857	7	219	0.7	175	6	0.034
2	AMU19	Merida	Urban	ControlN	0	7			176	8.333	0.047
2	AMU20	Merida	Urban	ControlN	0	7			182	5	0.027
2	AMU21	Merida	Urban	ControlN	0.142857	7	318	1	240	7	0.029
2	AMU22	Merida	Urban	ControlN	0	7			162	0.667	0.004
2	AMU23	Merida	Urban	ControlN	0	7			149	7.333	0.049
2	AMU24	Merida	Urban	ControlN	0	7			226	9	0.04
2	AMU25	Merida	Urban	ControlN	0.142857	7	231	0.74	156	8	0.051
2	AMB2	Merida	Forest	ControlN	0.428571	7	162	0.52	166	9.333	0.056
2	AMB3	Merida	Forest	ControlN	0	7			173	6.667	0.039
2	AMB4	Merida	Forest	ControlN	0	7			157	5.667	0.036
2	AMB5	Merida	Forest	ControlN	0.285714	7	183	0.58	176	6	0.034
2	AMB6	Merida	Forest	ControlN	0	7			173	9.333	0.054
2	AMB7	Merida	Forest	ControlN	0.285714	7	173	0.55	154	7.667	0.05
2	AMB8	Merida	Forest	ControlN	0	7			148	3.333	0.023
2	AMB9	Merida	Forest	ControlN	0.285714	7	241	0.77	173	8.667	0.05
2	AMB11	Merida	Forest	ControlN	0	7			290	10	0.034
2	AMB12	Merida	Forest	ControlN	0.285714	7	217.5	0.69	155	6.667	0.043
2	AMB13	Merida	Forest	ControlN	0	7			163	3.333	0.02
2	AMB14	Merida	Forest	ControlN	0	7			182	7.667	0.042
2	AMB15	Merida	Forest	ControlN	0.571429	7	233.25	0.74	159	7.333	0.046
2	AMB16	Merida	Forest	ControlN	0	7			149	6.333	0.043
2	AMB17	Merida	Forest	ControlN	0.142857	7	136	0.43	125	5.667	0.045
2	AMB18	Merida	Forest	ControlN	0	7			163	7.333	0.045
2	AMB19	Merida	Forest	ControlN	0	7			149	9.667	0.065
2	AMB20	Merida	Forest	ControlN	0.285714	7	283	0.9	290	1.667	0.006
2	ACU1	Cancun	Urban	ControlN	0	7			164	7.333	0.045
2	ACU2	Cancun	Urban	ControlN	0	7			147	8	0.054
2	ACU3	Cancun	Urban	ControlN	0	7			189	6.333	0.034
2	ACU4	Cancun	Urban	ControlN	0	7			153	4.333	0.028
2	ACU5	Cancun	Urban	ControlN	0	7			203	8.333	0.041
2	ACU6	Cancun	Urban	ControlN	0	7			158	4	0.025
2	ACU7	Cancun	Urban	ControlN	0	7			173	8	0.046
2	ACU8	Cancun	Urban	ControlN	0	7			177	5.667	0.032
2	ACU9	Cancun	Urban	ControlN	0	7			164	4.667	0.028
2	ACU10	Cancun	Urban	ControlN	0	7			166	8	0.048
2	ACU11	Cancun	Urban	ControlN	0	7			177	6.333	0.036
2	ACU12	Cancun	Urban	ControlN	0	7			156	8.667	0.056
2	ACU13	Cancun	Urban	ControlN	0	7			173	4.667	0.027
2	ACU14	Cancun	Urban	ControlN	0	7			175	7	0.04
2	ACU15	Cancun	Urban	ControlN	0	7			169	7	0.041
2	ACU16	Cancun	Urban	ControlN	0	7			141	5.667	0.04
2	ACU17	Cancun	Urban	ControlN	0	7			165	7	0.042
2	ACU18	Cancun	Urban	ControlN	0	7			193	9	0.047
2	ACU19	Cancun	Urban	ControlN	0	7			157	8.667	0.055
2	ACU20	Cancun	Urban	ControlN	0	7			170	7	0.041
2	ACU21	Cancun	Urban	ControlN	0	7			136	5	0.037
2	ACU22	Cancun	Urban	ControlN	0	7			164	2.667	0.016
2	ACU23	Cancun	Urban	ControlN	0	7			186	9.333	0.05
2	ACU24	Cancun	Urban	ControlN	0	7			169	8.333	0.049
2	ACU25	Cancun	Urban	ControlN	0	7			162	4.667	0.029
2	ACB1	Cancun	Forest	ControlN	0	7			161	4.333	0.027
2	ACB2	Cancun	Forest	ControlN	0	7			147	3.333	0.023
2	ACB3	Cancun	Forest	ControlN	0	7			162	4.667	0.029
2	ACB4	Cancun	Forest	ControlN	0	7			136	8	0.059
2	ACB5	Cancun	Forest	ControlN	0	7			165	6	0.036
2	ACB6	Cancun	Forest	ControlN	0	7			138	3.667	0.027
2	ACB7	Cancun	Forest	ControlN	0	7			173	8	0.046
2	ACB8	Cancun	Forest	ControlN	0	7			180	7.667	0.043
2	ACB9	Cancun	Forest	ControlN	0	7			161	10	0.062
2	ACB10	Cancun	Forest	ControlN	0	7			169	6.333	0.037
2	ACB11	Cancun	Forest	ControlN	0	7			150	4	0.027
2	ACB12	Cancun	Forest	ControlN	0	7			194	6	0.031
2	ACB13	Cancun	Forest	ControlN	0	7			167	5	0.03
2	ACB14	Cancun	Forest	ControlN	0	7			185	5.333	0.029
2	ACB15	Cancun	Forest	ControlN	0	7			151	3	0.02
2	ACB16	Cancun	Forest	ControlN	0	7			169	4	0.024
2	ACB17	Cancun	Forest	ControlN	0	7			165	8.333	0.051
2	ACB18	Cancun	Forest	ControlN	0	7			164	7.667	0.047
2	ACB19	Cancun	Forest	ControlN	0	7			183	5	0.027
2	ACB20	Cancun	Forest	ControlN	0	7			168	3.333	0.02
2	ACB21	Cancun	Forest	ControlN	0	7			178	5.667	0.032
2	ACB22	Cancun	Forest	ControlN	0	7			185	6.333	0.034
2	ACB23	Cancun	Forest	ControlN	0	7			174	2	0.011
2	ACB24	Cancun	Forest	ControlN	0	7			184	6.667	0.036
2	ACB25	Cancun	Forest	ControlN	0	7			171	6	0.035
2	AMU1	Merida	Urban	ControlP	0.428571	7	279.67	0.89	428	19.333	0.045
2	AMU2	Merida	Urban	ControlP	0	7			449	14.333	0.032
2	AMU4	Merida	Urban	ControlP	0.285714	7	301.5	0.96	375	22.333	0.06
2	AMU5	Merida	Urban	ControlP	0.142857	7	212	0.68	382	18.667	0.049
2	AMU6	Merida	Urban	ControlP	0.142857	7	98	0.31	360	18	0.05
2	AMU7	Merida	Urban	ControlP	0.142857	7	177	0.56	609	17	0.028
2	AMU9	Merida	Urban	ControlP	0.142857	7	125	0.4	457	18	0.039
2	AMU10	Merida	Urban	ControlP	0.142857	7	141	0.45	559	16.333	0.029
2	AMU12	Merida	Urban	ControlP	0	7			422	21.333	0.051
2	AMU13	Merida	Urban	ControlP	0	7			443	24.667	0.056
2	AMU14	Merida	Urban	ControlP	0.428571	7	156.33	0.5	303	19.667	0.065
2	AMU15	Merida	Urban	ControlP	0.714286	7	139.4	0.44	303	14.333	0.047
2	AMU16	Merida	Urban	ControlP	0.285714	7	0	0	500	19.667	0.039
2	AMU17	Merida	Urban	ControlP	0.142857	7	182	0.58	538	17.333	0.032
2	AMU18	Merida	Urban	ControlP	0.428571	7	144	0.46	508	21.667	0.043
2	AMU19	Merida	Urban	ControlP	0	7			417	14.667	0.035
2	AMU20	Merida	Urban	ControlP	0	7			453	24.333	0.054
2	AMU21	Merida	Urban	ControlP	0	7			602	26.667	0.044
2	AMU22	Merida	Urban	ControlP	0.285714	7	222.5	0.71	438	17	0.039
2	AMU23	Merida	Urban	ControlP	0.285714	7	155	0.49	412	17	0.041
2	AMU24	Merida	Urban	ControlP	0.285714	7	0	0	432	24.667	0.057
2	AMU25	Merida	Urban	ControlP	0.285714	7	0	0	401	20.333	0.051
2	AMB2	Merida	Forest	ControlP	0.428571	7	269.5	0.86	550	18	0.033
2	AMB3	Merida	Forest	ControlP	0.428571	7	107	0.34	457	15.333	0.034
2	AMB4	Merida	Forest	ControlP	0.571429	7	118.5	0.38	589	19	0.032
2	AMB5	Merida	Forest	ControlP	0.285714	7	188.5	0.6	542	17.333	0.032
2	AMB6	Merida	Forest	ControlP	0.285714	7	0	0	427	16.333	0.038
2	AMB7	Merida	Forest	ControlP	0.142857	7	251	0.8	482	19.667	0.041
2	AMB8	Merida	Forest	ControlP	0.285714	7	135.5	0.43	456	17.333	0.038
2	AMB9	Merida	Forest	ControlP	0.142857	7	107	0.34	538	15	0.028
2	AMB11	Merida	Forest	ControlP	0.142857	7	219	0.7	519	16.333	0.031
2	AMB12	Merida	Forest	ControlP	0.428571	7	0	0	503	14.667	0.029
2	AMB13	Merida	Forest	ControlP	0.428571	7	0	0	511	18	0.035
2	AMB14	Merida	Forest	ControlP	0.428571	7	0	0	443	18.667	0.042
2	AMB15	Merida	Forest	ControlP	0.571429	7	0	0	476	24	0.05
2	AMB16	Merida	Forest	ControlP	0.571429	7	0	0	584	24.667	0.042
2	AMB17	Merida	Forest	ControlP	0.285714	7	221	0.7	436	18	0.041
2	AMB18	Merida	Forest	ControlP	0.285714	7	226.5	0.72	421	20.333	0.048
2	AMB19	Merida	Forest	ControlP	0	7			489	22	0.045
2	AMB20	Merida	Forest	ControlP	0	7			509	19.333	0.038
2	ACU1	Cancun	Urban	ControlP	0.285714	7	272.5	0.87	496	21	0.042
2	ACU2	Cancun	Urban	ControlP	0.142857	7	191	0.61	518	20.333	0.039
2	ACU3	Cancun	Urban	ControlP	0.142857	7	255	0.81	421	17.333	0.041
2	ACU4	Cancun	Urban	ControlP	0.285714	7	152	0.48	450	16.333	0.036
2	ACU5	Cancun	Urban	ControlP	0.142857	7	133	0.42	586	22.333	0.038
2	ACU6	Cancun	Urban	ControlP	0.142857	7	169	0.54	636	12.333	0.019
2	ACU7	Cancun	Urban	ControlP	0	7			484	16.333	0.034
2	ACU8	Cancun	Urban	ControlP	0.142857	7	0	0	465	17.667	0.038
2	ACU9	Cancun	Urban	ControlP	0.142857	7	0	0	472	23.333	0.049
2	ACU10	Cancun	Urban	ControlP	0.428571	7	247.33	0.79	432	19	0.044
2	ACU11	Cancun	Urban	ControlP	0	7			580	25.333	0.044
2	ACU12	Cancun	Urban	ControlP	0	7			476	20	0.042
2	ACU13	Cancun	Urban	ControlP	0.142857	7	244	0.78	586	21.333	0.036
2	ACU14	Cancun	Urban	ControlP	0.142857	7	293	0.93	477	23.667	0.05
2	ACU15	Cancun	Urban	ControlP	0.285714	7	240.5	0.77	486	21.667	0.045
2	ACU16	Cancun	Urban	ControlP	0.285714	7	0	0	360	24.667	0.069
2	ACU17	Cancun	Urban	ControlP	0.285714	7	0	0	439	25	0.057
2	ACU18	Cancun	Urban	ControlP	0.285714	7	0	0	526	12.333	0.023
2	ACU19	Cancun	Urban	ControlP	0.142857	7	261	0.83	611	17.667	0.029
2	ACU20	Cancun	Urban	ControlP	0.142857	7	236	0.75	545	18.667	0.034
2	ACU21	Cancun	Urban	ControlP	0	7			441	22.333	0.051
2	ACU22	Cancun	Urban	ControlP	0	7			440	20.333	0.046
2	ACU23	Cancun	Urban	ControlP	0.142857	7	123	0.39	418	18.333	0.044
2	ACU24	Cancun	Urban	ControlP	0.142857	7	209	0.67	425	18	0.042
2	ACU25	Cancun	Urban	ControlP	0	7			424	14.667	0.035
2	ACB1	Cancun	Forest	ControlP	0.142857	7	222	0.71	547	27	0.049
2	ACB2	Cancun	Forest	ControlP	0.142857	7	331	1	574	20	0.035
2	ACB3	Cancun	Forest	ControlP	0.428571	7	131	0.42	439	23.333	0.053
2	ACB4	Cancun	Forest	ControlP	0.571429	7	0	0	521	17.333	0.033
2	ACB5	Cancun	Forest	ControlP	0.714286	7	0	0	507	22.333	0.044
2	ACB6	Cancun	Forest	ControlP	0.285714	7	0	0	533	15.333	0.029
2	ACB7	Cancun	Forest	ControlP	0.142857	7	105	0.33	400	17.667	0.044
2	ACB8	Cancun	Forest	ControlP	0.142857	7	166	0.53	506	24.333	0.048
2	ACB9	Cancun	Forest	ControlP	0	7			504	12.333	0.024
2	ACB10	Cancun	Forest	ControlP	0	7			586	19.667	0.034
2	ACB11	Cancun	Forest	ControlP	0.428571	7	162.67	0.52	479	12.333	0.026
2	ACB12	Cancun	Forest	ControlP	0	7			448	17	0.038
2	ACB13	Cancun	Forest	ControlP	0.285714	7	161.5	0.51	543	26	0.048
2	ACB14	Cancun	Forest	ControlP	0.142857	7	146	0.46	576	21.333	0.037
2	ACB15	Cancun	Forest	ControlP	0.142857	7	172	0.55	446	15	0.034
2	ACB16	Cancun	Forest	ControlP	0	7			516	19.333	0.037
2	ACB17	Cancun	Forest	ControlP	0.285714	7	0	0	476	27.333	0.057
2	ACB18	Cancun	Forest	ControlP	0.285714	7	0	0	395	24	0.061
2	ACB19	Cancun	Forest	ControlP	0.428571	7	161.67	0.51	363	28	0.077
2	ACB20	Cancun	Forest	ControlP	0.285714	7	152	0.48	457	22.333	0.049
2	ACB21	Cancun	Forest	ControlP	0.142857	7	188	0.6	413	23	0.056
2	ACB22	Cancun	Forest	ControlP	0.428571	7	0	0	429	17.333	0.04
2	ACB23	Cancun	Forest	ControlP	0.142857	7	165	0.53	407	16.333	0.04
2	ACB24	Cancun	Forest	ControlP	0.285714	7	146	0.46	474	21	0.044
2	ACB25	Cancun	Forest	ControlP	0.285714	7	147	0.47	508	23	0.045

## Sheet: dataset2
Year	Site	Condicion	Treatment	Dish	ID	Seeds_Initial	Germination	Fungus	P_germinacion
1	Cancun	Bosque	NOC	1	CB1	5	0	5	0
1	Cancun	Bosque	NOC	10	CB10	5	2	4	0.4
1	Cancun	Bosque	DIU	11	CB11	5	0	5	0
1	Cancun	Bosque	DIU	12	CB12	5	0	5	0
1	Cancun	Bosque	DIU	13	CB13	5	0	5	0
1	Cancun	Bosque	DIU	14	CB14	5	0	5	0
1	Cancun	Bosque	DIU	15	CB15	5	0	5	0
1	Cancun	Bosque	DIU	16	CB16	5	0	5	0
1	Cancun	Bosque	DIU	17	CB17	5	0	5	0
1	Cancun	Bosque	DIU	18	CB18	5	0	5	0
1	Cancun	Bosque	DIU	19	CB19	5	1	5	0.2
1	Cancun	Bosque	NOC	2	CB2	5	4	4	0.8
1	Cancun	Bosque	DIU	20	CB20	5	2	3	0.4
1	Cancun	Bosque	NOC	3	CB3	5	0	5	0
1	Cancun	Bosque	NOC	4	CB4	5	0	5	0
1	Cancun	Bosque	NOC	5	CB5	5	0	5	0
1	Cancun	Bosque	NOC	6	CB6	5	1	5	0.2
1	Cancun	Bosque	NOC	7	CB7	5	0	5	0
1	Cancun	Bosque	NOC	8	CB8	5	1	3	0.2
1	Cancun	Bosque	NOC	9	CB9	5	0	5	0
1	Cancun	Urbano	NOC	1	CU1	5	5		1
1	Cancun	Urbano	NOC	10	CU10	5	2	3	0.4
1	Cancun	Urbano	DIU	11	CU11	5	5	2	1
1	Cancun	Urbano	DIU	12	CU12	5	3	3	0.6
1	Cancun	Urbano	DIU	13	CU13	5	4	5	0.8
1	Cancun	Urbano	DIU	14	CU14	5	3	2	0.6
1	Cancun	Urbano	DIU	15	CU15	5	5		1
1	Cancun	Urbano	DIU	16	CU16	5	4	1	0.8
1	Cancun	Urbano	DIU	17	CU17	5	5		1
1	Cancun	Urbano	DIU	18	CU18	5	2	3	0.4
1	Cancun	Urbano	DIU	19	CU19	5	5		1
1	Cancun	Urbano	NOC	2	CU2	5	3	2	0.6
1	Cancun	Urbano	DIU	20	CU20	5	3	2	0.6
1	Cancun	Urbano	NOC	3	CU3	5	5	3	1
1	Cancun	Urbano	NOC	4	CU4	5	5		1
1	Cancun	Urbano	NOC	5	CU5	5	2	5	0.4
1	Cancun	Urbano	NOC	6	CU6	5	5		1
1	Cancun	Urbano	NOC	7	CU7	5	0	5	0
1	Cancun	Urbano	NOC	8	CU8	5	2	3	0.4
1	Cancun	Urbano	NOC	9	CU9	5	2	3	0.4
1	Merida	Bosque	NOC	1	MB1	5	4	1	0.8
1	Merida	Bosque	NOC	10	MB10	5	1	5	0.2
1	Merida	Bosque	DIU	11	MB11	5	0	5	0
1	Merida	Bosque	DIU	12	MB12	5	0	5	0
1	Merida	Bosque	DIU	13	MB13	5	0	5	0
1	Merida	Bosque	DIU	14	MB14	5	0	5	0
1	Merida	Bosque	DIU	15	MB15	5	0	5	0
1	Merida	Bosque	DIU	16	MB16	5	0	5	0
1	Merida	Bosque	DIU	17	MB17	5	0	5	0
1	Merida	Bosque	DIU	18	MB18	5	2	5	0.4
1	Merida	Bosque	DIU	19	MB19	5	1	5	0.2
1	Merida	Bosque	NOC	2	MB2	5	3	5	0.6
1	Merida	Bosque	DIU	20	MB20	5	0	5	0
1	Merida	Bosque	NOC	3	MB3	5	2	5	0.4
1	Merida	Bosque	NOC	4	MB4	5	0	5	0
1	Merida	Bosque	NOC	5	MB5	5	4	3	0.8
1	Merida	Bosque	NOC	6	MB6	5	2	5	0.4
1	Merida	Bosque	NOC	7	MB7	5	0	5	0
1	Merida	Bosque	NOC	8	MB8	5	0	5	0
1	Merida	Bosque	NOC	9	MB9	5	0	5	0
1	Merida	Urbano	NOC	1	MU1	5	5		1
1	Merida	Urbano	NOC	10	MU10	5	5	1	1
1	Merida	Urbano	DIU	11	MU11	5	5		1
1	Merida	Urbano	DIU	12	MU12	5	4	1	0.8
1	Merida	Urbano	DIU	13	MU13	5	5		1
1	Merida	Urbano	DIU	14	MU14	5	3	2	0.6
1	Merida	Urbano	DIU	15	MU15	5	5		1
1	Merida	Urbano	DIU	16	MU16	5	3	2	0.6
1	Merida	Urbano	DIU	17	MU17	5	5		1
1	Merida	Urbano	DIU	18	MU18	5	2	3	0.4
1	Merida	Urbano	DIU	19	MU19	5	3	2	0.6
1	Merida	Urbano	NOC	2	MU2	5	5	3	1
1	Merida	Urbano	DIU	20	MU20	5	5		1
1	Merida	Urbano	NOC	3	MU3	5	5		1
1	Merida	Urbano	NOC	4	MU4	5	5		1
1	Merida	Urbano	NOC	5	MU5	5	3	2	0.6
1	Merida	Urbano	NOC	6	MU6	5	4	2	0.8
1	Merida	Urbano	NOC	7	MU7	5	4	1	0.8
1	Merida	Urbano	NOC	8	MU8	5	4	2	0.8
1	Merida	Urbano	NOC	9	MU9	5	5	2	1
2	Cancun	Bosque	NOC	1	CB1	5	4	5	0.8
2	Cancun	Bosque	NOC	10	CB10	5	0	5	0
2	Cancun	Bosque	DIU	11	CB11	5	0	5	0
2	Cancun	Bosque	DIU	12	CB12	5	4		0.8
2	Cancun	Bosque	DIU	13	CB13	5	5	5	1
2	Cancun	Bosque	DIU	14	CB14	5	3		0.6
2	Cancun	Bosque	DIU	15	CB15	5	3		0.6
2	Cancun	Bosque	DIU	16	CB16	5	4	1	0.8
2	Cancun	Bosque	DIU	17	CB17	5	0	3	0
2	Cancun	Bosque	DIU	18	CB18	5	0	5	0
2	Cancun	Bosque	DIU	19	CB19	5	2	5	0.4
2	Cancun	Bosque	NOC	2	CB2	5	0	5	0
2	Cancun	Bosque	DIU	20	CB20	5	0	5	0
2	Cancun	Bosque	NOC	3	CB3	5	0	5	0
2	Cancun	Bosque	NOC	4	CB4	5	3		0.6
2	Cancun	Bosque	NOC	5	CB5	5	0	5	0
2	Cancun	Bosque	NOC	6	CB6	5	0	5	0
2	Cancun	Bosque	NOC	7	CB7	5	5	3	1
2	Cancun	Bosque	NOC	8	CB8	5	0	3	0
2	Cancun	Bosque	NOC	9	CB9	5	5	1	1
2	Cancun	Urbano	NOC	1	CU1	5	1	5	0.2
2	Cancun	Urbano	NOC	10	CU10	5	3	5	0.6
2	Cancun	Urbano	DIU	11	CU11	5	2	5	0.4
2	Cancun	Urbano	DIU	12	CU12	5	0	5	0
2	Cancun	Urbano	DIU	13	CU13	5	5	3	1
2	Cancun	Urbano	DIU	14	CU14	5	0	5	0
2	Cancun	Urbano	DIU	15	CU15	5	0	5	0
2	Cancun	Urbano	DIU	16	CU16	5	0	5	0
2	Cancun	Urbano	DIU	17	CU17	5	0	5	0
2	Cancun	Urbano	DIU	18	CU18	5	0	5	0
2	Cancun	Urbano	DIU	19	CU19	5	0	5	0
2	Cancun	Urbano	NOC	2	CU2	5	2	5	0.4
2	Cancun	Urbano	DIU	20	CU20	5	0	5	0
2	Cancun	Urbano	NOC	3	CU3	5	1	5	0.2
2	Cancun	Urbano	NOC	4	CU4	5	2	5	0.4
2	Cancun	Urbano	NOC	5	CU5	5	1	5	0.2
2	Cancun	Urbano	NOC	6	CU6	5	0	5	0
2	Cancun	Urbano	NOC	7	CU7	5	0	5	0
2	Cancun	Urbano	NOC	8	CU8	5	0	5	0
2	Cancun	Urbano	NOC	9	CU9	5	2	4	0.4
2	Merida	Bosque	NOC	1	MB1	5	0	5	0
2	Merida	Bosque	NOC	10	MB10	5	5	0	1
2	Merida	Bosque	DIU	11	MB11	5	0	5	0
2	Merida	Bosque	DIU	12	MB12	5	1	5	0.2
2	Merida	Bosque	DIU	13	MB13	5	1	5	0.2
2	Merida	Bosque	DIU	14	MB14	5	4	5	0.8
2	Merida	Bosque	DIU	15	MB15	5	0	5	0
2	Merida	Bosque	DIU	16	MB16	5	5	1	1
2	Merida	Bosque	DIU	17	MB17	5	4	3	0.8
2	Merida	Bosque	DIU	18	MB18	5	0	5	0
2	Merida	Bosque	DIU	19	MB19	5	4	3	0.8
2	Merida	Bosque	NOC	2	MB2	5	5	5	1
2	Merida	Bosque	DIU	20	MB20	5	1	5	0.2
2	Merida	Bosque	NOC	3	MB3	5	3	5	0.6
2	Merida	Bosque	NOC	4	MB4	5	4	3	0.8
2	Merida	Bosque	NOC	5	MB5	5	5	2	1
2	Merida	Bosque	NOC	6	MB6	5	1	5	0.2
2	Merida	Bosque	NOC	7	MB7	5	0	5	0
2	Merida	Bosque	NOC	8	MB8	5	0	5	0
2	Merida	Bosque	NOC	9	MB9	5	4	5	0.8
2	Merida	Urbano	NOC	1	MU1	5	1	5	0.2
2	Merida	Urbano	NOC	10	MU10	5	1	5	0.2
2	Merida	Urbano	DIU	11	MU11	5	0	5	0
2	Merida	Urbano	DIU	12	MU12	5	0	5	0
2	Merida	Urbano	DIU	13	MU13	5	0	5	0
2	Merida	Urbano	DIU	14	MU14	5	0	5	0
2	Merida	Urbano	DIU	15	MU15	5	1	5	0.2
2	Merida	Urbano	DIU	16	MU16	5	0	5	0
2	Merida	Urbano	DIU	17	MU17	5	0	5	0
2	Merida	Urbano	DIU	18	MU18	5	1	5	0.2
2	Merida	Urbano	DIU	19	MU19	5	0	5	0
2	Merida	Urbano	NOC	2	MU2	5	4	5	0.8
2	Merida	Urbano	DIU	20	MU20	5	0	5	0
2	Merida	Urbano	NOC	3	MU3	5	4	4	0.8
2	Merida	Urbano	NOC	4	MU4	5	2	5	0.4
2	Merida	Urbano	NOC	5	MU5	5	1	5	0.2
2	Merida	Urbano	NOC	6	MU6	5	0	5	0
2	Merida	Urbano	NOC	7	MU7	5	1	5	0.2
2	Merida	Urbano	NOC	8	MU8	5	0	5	0
2	Merida	Urbano	NOC	9	MU9	5	5	3	1
